# Supplementary material for: Seeds in the guts: can seed traits explain seed survival after being digested by wild ungulates?
Source: Oecologia. 2024 Apr 25;205(1):49–58. doi: 10.1007/s00442-024-05538-7 (PMC11144122; doi:10.1007/s00442-024-05538-7)
Supplement: Supplementary file 1 — Supplementary file1 (XLS 49 KB) [file 442_2024_5538_MOESM1_ESM.xls]

## Sheet: q3_fylo_jednoduche2a
Seeds in the guts - can seed traits explain seed survival after being digested?
B Lepková (1), T Mašková (2)
(1) Department of Botany, Faculty of Science, Charles University, Benátská 2, 128 43, Praha 2, Czech Republic
corresponding author: barbora.lepkova@natur.cuni.cz
(2) Institute of Plant Sciences, Ecology and Conservation Biology, Faculty of Biology and Preclinical Medicine, University of Regensburg, D-93040 Regensburg, Germany
ID_row	name_short	species	family	group	seedmass	P	N	starch	oil	muci_surface	roundness	animal	fed	germinated	seedcoat	mass_category
1	Ach_mil	Achillea_millefolium	Asteraceae	Other	0.0157	0.9976	4.9736	0.52	19.9408	0	0.119784	Red Deer	4950	382	0.059	medium
2	Ach_mil	Achillea_millefolium	Asteraceae	Other	0.0157	0.9976	4.9736	0.52	19.9408	0	0.119784	Sika Deer	4950	104	0.059	medium
3	Ach_mil	Achillea_millefolium	Asteraceae	Other	0.0157	0.9976	4.9736	0.52	19.9408	0	0.119784	Mouflon	4620	55	0.059	medium
4	Ach_mil	Achillea_millefolium	Asteraceae	Other	0.0157	0.9976	4.9736	0.52	19.9408	0	0.119784	Wild Boar	660	3	0.059	medium
5	Agr_eup	Agrimonia_eupatoria	Rosaceae	Other	1.8485	0.3742	2.5169	0.1823	9.9248	0	0.0351825	Red Deer	624	0	0.332	extra heavy
6	Agr_eup	Agrimonia_eupatoria	Rosaceae	Other	1.8485	0.3742	2.5169	0.1823	9.9248	0	0.0351825	Sika Deer	624	1	0.332	extra heavy
7	Agr_eup	Agrimonia_eupatoria	Rosaceae	Other	1.8485	0.3742	2.5169	0.1823	9.9248	0	0.0351825	Mouflon	728	0	0.332	extra heavy
8	Agr_eup	Agrimonia_eupatoria	Rosaceae	Other	1.8485	0.3742	2.5169	0.1823	9.9248	0	0.0351825	Wild Boar	104	0	0.332	extra heavy
9	Agr_cap	Agrostis_capillaris	Poaceae	Poaceae	0.0059	0.6872	3.9782	17.2883	7.6085	0	0.121375	Red Deer	22020	5	0.049	light
10	Agr_cap	Agrostis_capillaris	Poaceae	Poaceae	0.0059	0.6872	3.9782	17.2883	7.6085	0	0.121375	Sika Deer	22020	0	0.049	light
11	Agr_cap	Agrostis_capillaris	Poaceae	Poaceae	0.0059	0.6872	3.9782	17.2883	7.6085	0	0.121375	Mouflon	25690	0	0.049	light
12	Agr_cap	Agrostis_capillaris	Poaceae	Poaceae	0.0059	0.6872	3.9782	17.2883	7.6085	0	0.121375	Wild Boar	3670	3	0.049	light
13	Alo_pra	Alopecurus_pratensis	Poaceae	Poaceae	0.0595	0.8157	5.7516	30.9642	14.0577	0	0.149089	Red Deer	1590	63	0.116	medium
14	Alo_pra	Alopecurus_pratensis	Poaceae	Poaceae	0.0595	0.8157	5.7516	30.9642	14.0577	0	0.149089	Sika Deer	1590	25	0.116	medium
15	Alo_pra	Alopecurus_pratensis	Poaceae	Poaceae	0.0595	0.8157	5.7516	30.9642	14.0577	0	0.149089	Mouflon	1484	0	0.116	medium
16	Alo_pra	Alopecurus_pratensis	Poaceae	Poaceae	0.0595	0.8157	5.7516	30.9642	14.0577	0	0.149089	Wild Boar	212	0	0.116	medium
17	Ant_odo	Anthoxanthum_odoratum	Poaceae	Poaceae		0.59	4.26	14.1422	12.8628	0	0.132328	Red Deer	2970	2	0.081	medium
18	Ant_odo	Anthoxanthum_odoratum	Poaceae	Poaceae		0.59	4.26	14.1422	12.8628	0	0.132328	Sika Deer	2970	0	0.081	medium
19	Ant_odo	Anthoxanthum_odoratum	Poaceae	Poaceae		0.59	4.26	14.1422	12.8628	0	0.132328	Mouflon	2772	1	0.081	medium
20	Ant_odo	Anthoxanthum_odoratum	Poaceae	Poaceae		0.59	4.26	14.1422	12.8628	0	0.132328	Wild Boar	396	0	0.081	medium
21	Arr_ela	Arrhenatherum_elatius	Poaceae	Poaceae	0.2652	0.5441	3.1418	36.2191	9.6732	0	0.150249	Red Deer	630	0	0.033	heavy
22	Arr_ela	Arrhenatherum_elatius	Poaceae	Poaceae	0.2652	0.5441	3.1418	36.2191	9.6732	0	0.150249	Sika Deer	630	0	0.033	heavy
23	Arr_ela	Arrhenatherum_elatius	Poaceae	Poaceae	0.2652	0.5441	3.1418	36.2191	9.6732	0	0.150249	Mouflon	735	0	0.033	heavy
24	Arr_ela	Arrhenatherum_elatius	Poaceae	Poaceae	0.2652	0.5441	3.1418	36.2191	9.6732	0	0.150249	Wild Boar	105	0	0.033	heavy
25	Ast_gly	Astragalus_glycyphyllos	Fabaceae	Fabaceae	0.4398	0.4716	5.3907	0.9957	1.7428	0	0.0885829	Red Deer	324	57	0.079	heavy
26	Ast_gly	Astragalus_glycyphyllos	Fabaceae	Fabaceae	0.4398	0.4716	5.3907	0.9957	1.7428	0	0.0885829	Sika Deer	324	1	0.079	heavy
27	Ast_gly	Astragalus_glycyphyllos	Fabaceae	Fabaceae	0.4398	0.4716	5.3907	0.9957	1.7428	0	0.0885829	Mouflon	378	0	0.079	heavy
28	Ast_gly	Astragalus_glycyphyllos	Fabaceae	Fabaceae	0.4398	0.4716	5.3907	0.9957	1.7428	0	0.0885829	Wild Boar	54	0	0.079	heavy
29	Ave_pub	Avenula_pubescens	Poaceae	Poaceae	0.1621	0.6933	4.1783	12.9051	19.8968	0	0.183832	Red Deer	12	1	0.07	heavy
30	Ave_pub	Avenula_pubescens	Poaceae	Poaceae	0.1621	0.6933	4.1783	12.9051	19.8968	0	0.183832	Sika Deer	12	0	0.07	heavy
31	Ave_pub	Avenula_pubescens	Poaceae	Poaceae	0.1621	0.6933	4.1783	12.9051	19.8968	0	0.183832	Mouflon	14	0	0.07	heavy
32	Ave_pub	Avenula_pubescens	Poaceae	Poaceae	0.1621	0.6933	4.1783	12.9051	19.8968	0	0.183832	Wild Boar	2	0	0.07	heavy
33	Bra_pin	Brachypodium_pinnatum	Poaceae	Poaceae	0.2178	0.3531	3.4465	1.6507	1.2105	0	0.169544	Red Deer	1026	0	0.132	heavy
34	Bra_pin	Brachypodium_pinnatum	Poaceae	Poaceae	0.2178	0.3531	3.4465	1.6507	1.2105	0	0.169544	Sika Deer	1026	1	0.132	heavy
35	Bra_pin	Brachypodium_pinnatum	Poaceae	Poaceae	0.2178	0.3531	3.4465	1.6507	1.2105	0	0.169544	Mouflon	1197	0	0.132	heavy
36	Bra_pin	Brachypodium_pinnatum	Poaceae	Poaceae	0.2178	0.3531	3.4465	1.6507	1.2105	0	0.169544	Wild Boar	171	0	0.132	heavy
37	Bri_med	Briza_media	Poaceae	Poaceae	0.0293	0.7127	3.6971	15.7123	22.806	0	0.0922608	Red Deer	2550	0	0.03	medium
38	Bri_med	Briza_media	Poaceae	Poaceae	0.0293	0.7127	3.6971	15.7123	22.806	0	0.0922608	Sika Deer	2550	0	0.03	medium
39	Bri_med	Briza_media	Poaceae	Poaceae	0.0293	0.7127	3.6971	15.7123	22.806	0	0.0922608	Mouflon	2380	0	0.03	medium
40	Bri_med	Briza_media	Poaceae	Poaceae	0.0293	0.7127	3.6971	15.7123	22.806	0	0.0922608	Wild Boar	340	0	0.03	medium
41	Cli_vul	Clinopodium_vulgare	Lamiaceae	Other	0.0412	0.734	3.1581	0.4846	18.667	0	0.0294332	Red Deer	10110	1134	0.062	medium
42	Cli_vul	Clinopodium_vulgare	Lamiaceae	Other	0.0412	0.734	3.1581	0.4846	18.667	0	0.0294332	Sika Deer	10110	179	0.062	medium
43	Cli_vul	Clinopodium_vulgare	Lamiaceae	Other	0.0412	0.734	3.1581	0.4846	18.667	0	0.0294332	Mouflon	9436	38	0.062	medium
44	Cli_vul	Clinopodium_vulgare	Lamiaceae	Other	0.0412	0.734	3.1581	0.4846	18.667	0	0.0294332	Wild Boar	1348	23	0.062	medium
45	Dac_glo	Dactylis_glomerata	Poaceae	Poaceae	0.0672	0.9423	4.6154	26.5413	8.8939	0	0.143529	Red Deer	8070	1	0.092	medium
46	Dac_glo	Dactylis_glomerata	Poaceae	Poaceae	0.0672	0.9423	4.6154	26.5413	8.8939	0	0.143529	Sika Deer	8070	0	0.092	medium
47	Dac_glo	Dactylis_glomerata	Poaceae	Poaceae	0.0672	0.9423	4.6154	26.5413	8.8939	0	0.143529	Mouflon	7532	0	0.092	medium
48	Dac_glo	Dactylis_glomerata	Poaceae	Poaceae	0.0672	0.9423	4.6154	26.5413	8.8939	0	0.143529	Wild Boar	1076	0	0.092	medium
49	Fes_rub	Festuca_rubra	Poaceae	Poaceae	0.094	0.5067	3.402	19.9418	2.1554	0	0.157577	Red Deer	2166	0	0.11	heavy
50	Fes_rub	Festuca_rubra	Poaceae	Poaceae	0.094	0.5067	3.402	19.9418	2.1554	0	0.157577	Sika Deer	2166	0	0.11	heavy
51	Fes_rub	Festuca_rubra	Poaceae	Poaceae	0.094	0.5067	3.402	19.9418	2.1554	0	0.157577	Mouflon	2527	0	0.11	heavy
52	Fes_rub	Festuca_rubra	Poaceae	Poaceae	0.094	0.5067	3.402	19.9418	2.1554	0	0.157577	Wild Boar	361	0	0.11	heavy
53	Fes_rup	Festuca_rupicola	Poaceae	Poaceae	0.0476	0.5297	4.6945	16.6335	4.3043	0	0.222222	Red Deer	504	0	0.056	heavy
54	Fes_rup	Festuca_rupicola	Poaceae	Poaceae	0.0476	0.5297	4.6945	16.6335	4.3043	0	0.222222	Sika Deer	504	0	0.056	heavy
55	Fes_rup	Festuca_rupicola	Poaceae	Poaceae	0.0476	0.5297	4.6945	16.6335	4.3043	0	0.222222	Mouflon	588	0	0.056	heavy
56	Fes_rup	Festuca_rupicola	Poaceae	Poaceae	0.0476	0.5297	4.6945	16.6335	4.3043	0	0.222222	Wild Boar	84	0	0.056	heavy
57	Fra_ves	Fragaria_vesca	Rosaceae	Other	0.0335	0.3977	2.3361	1.6935	8.8456	0	0.120089	Red Deer	1278	4	0.105	heavy
58	Fra_ves	Fragaria_vesca	Rosaceae	Other	0.0335	0.3977	2.3361	1.6935	8.8456	0	0.120089	Sika Deer	1278	0	0.105	heavy
59	Fra_ves	Fragaria_vesca	Rosaceae	Other	0.0335	0.3977	2.3361	1.6935	8.8456	0	0.120089	Mouflon	1491	0	0.105	heavy
60	Fra_ves	Fragaria_vesca	Rosaceae	Other	0.0335	0.3977	2.3361	1.6935	8.8456	0	0.120089	Wild Boar	213	0	0.105	heavy
61	Gal_mol	Galium_mollugo	Rubiaceae	Other	0.0527	0.5768	2.8216	0.4668	3.5682	0	0.00902564	Red Deer	3060	0	0.087
62	Gal_mol	Galium_mollugo	Rubiaceae	Other	0.0527	0.5768	2.8216	0.4668	3.5682	0	0.00902564	Sika Deer	3060	0	0.087
63	Gal_mol	Galium_mollugo	Rubiaceae	Other	0.0527	0.5768	2.8216	0.4668	3.5682	0	0.00902564	Mouflon	2856	0	0.087
64	Gal_mol	Galium_mollugo	Rubiaceae	Other	0.0527	0.5768	2.8216	0.4668	3.5682	0	0.00902564	Wild Boar	408	0	0.087
65	Hyp_per	Hypericum_perforatum	Hypericaceae	Other	0.0117	0.6728	3.0831	0.4356	25.0329	0	0.0781875	Red Deer	2406	43	0.072	medium
66	Hyp_per	Hypericum_perforatum	Hypericaceae	Other	0.0117	0.6728	3.0831	0.4356	25.0329	0	0.0781875	Sika Deer	2406	9	0.072	medium
67	Hyp_per	Hypericum_perforatum	Hypericaceae	Other	0.0117	0.6728	3.0831	0.4356	25.0329	0	0.0781875	Mouflon	2807	2	0.072	medium
68	Hyp_per	Hypericum_perforatum	Hypericaceae	Other	0.0117	0.6728	3.0831	0.4356	25.0329	0	0.0781875	Wild Boar	401	0	0.072	medium
69	Koe_pyr	Koeleria_pyramidata	Poaceae	Poaceae	0.0389	1.0571	7.5386	16.0527	27.9247	0	0.158064	Red Deer	1176	2	0.099	heavy
70	Koe_pyr	Koeleria_pyramidata	Poaceae	Poaceae	0.0389	1.0571	7.5386	16.0527	27.9247	0	0.158064	Sika Deer	1176	0	0.099	heavy
71	Koe_pyr	Koeleria_pyramidata	Poaceae	Poaceae	0.0389	1.0571	7.5386	16.0527	27.9247	0	0.158064	Mouflon	1372	0	0.099	heavy
72	Koe_pyr	Koeleria_pyramidata	Poaceae	Poaceae	0.0389	1.0571	7.5386	16.0527	27.9247	0	0.158064	Wild Boar	196	0	0.099	heavy
73	Lat_pra	Lathyrus_pratensis	Fabaceae	Fabaceae	0.9371	0.6695	4.2242	15.1308	0.5408	0	0.0850441	Red Deer	792	120	0.098	extra heavy
74	Lat_pra	Lathyrus_pratensis	Fabaceae	Fabaceae	0.9371	0.6695	4.2242	15.1308	0.5408	0	0.0850441	Sika Deer	792	18	0.098	extra heavy
75	Lat_pra	Lathyrus_pratensis	Fabaceae	Fabaceae	0.9371	0.6695	4.2242	15.1308	0.5408	0	0.0850441	Mouflon	924	5	0.098	extra heavy
76	Lat_pra	Lathyrus_pratensis	Fabaceae	Fabaceae	0.9371	0.6695	4.2242	15.1308	0.5408	0	0.0850441	Wild Boar	132	4	0.098	extra heavy
77	Leo_his	Leontodon_hispidus	Asteraceae	Other	0.1082	0.5945	3.7086	0.2311	11.0782	0	0.179737	Red Deer	756	2	0.073	heavy
78	Leo_his	Leontodon_hispidus	Asteraceae	Other	0.1082	0.5945	3.7086	0.2311	11.0782	0	0.179737	Sika Deer	756	0	0.073	heavy
79	Leo_his	Leontodon_hispidus	Asteraceae	Other	0.1082	0.5945	3.7086	0.2311	11.0782	0	0.179737	Mouflon	882	0	0.073	heavy
80	Leo_his	Leontodon_hispidus	Asteraceae	Other	0.1082	0.5945	3.7086	0.2311	11.0782	0	0.179737	Wild Boar	126	0	0.073	heavy
81	Lot_cor	Lotus_corniculatus	Fabaceae	Fabaceae	0.1104	0.6551	5.3126	2.4003	5.0713	0	0.124489	Red Deer	750	4	0.032	heavy
82	Lot_cor	Lotus_corniculatus	Fabaceae	Fabaceae	0.1104	0.6551	5.3126	2.4003	5.0713	0	0.124489	Sika Deer	750	8	0.032	heavy
83	Lot_cor	Lotus_corniculatus	Fabaceae	Fabaceae	0.1104	0.6551	5.3126	2.4003	5.0713	0	0.124489	Mouflon	875	4	0.032	heavy
84	Lot_cor	Lotus_corniculatus	Fabaceae	Fabaceae	0.1104	0.6551	5.3126	2.4003	5.0713	0	0.124489	Wild Boar	125	0	0.032	heavy
85	Ori_vul	Origanum_vulgare	Lamiaceae	Other	0.0068	0.8151	3.7858	0.3512	20.7772	0	0.0477409	Red Deer	12960	26	0.03	light
86	Ori_vul	Origanum_vulgare	Lamiaceae	Other	0.0068	0.8151	3.7858	0.3512	20.7772	0	0.0477409	Sika Deer	12960	3	0.03	light
87	Ori_vul	Origanum_vulgare	Lamiaceae	Other	0.0068	0.8151	3.7858	0.3512	20.7772	0	0.0477409	Mouflon	15120	9	0.03	light
88	Ori_vul	Origanum_vulgare	Lamiaceae	Other	0.0068	0.8151	3.7858	0.3512	20.7772	0	0.0477409	Wild Boar	2160	0	0.03	light
89	Pim_sax	Pimpinella_saxifraga	Apiaceae	Other	0.0825	0.5542	4.0241	0.1645	14.0809	0	0.0702571	Red Deer	90	0	0.073	heavy
90	Pim_sax	Pimpinella_saxifraga	Apiaceae	Other	0.0825	0.5542	4.0241	0.1645	14.0809	0	0.0702571	Sika Deer	90	0	0.073	heavy
91	Pim_sax	Pimpinella_saxifraga	Apiaceae	Other	0.0825	0.5542	4.0241	0.1645	14.0809	0	0.0702571	Mouflon	105	0	0.073	heavy
92	Pim_sax	Pimpinella_saxifraga	Apiaceae	Other	0.0825	0.5542	4.0241	0.1645	14.0809	0	0.0702571	Wild Boar	15	0	0.073	heavy
93	Pla_lan	Plantago_lanceolata	Plantaginaceae	Other	0.1265	0.5829	3.3712	0.2045	3.4972	1	0.0947828	Red Deer	1416	8	0.027	heavy
94	Pla_lan	Plantago_lanceolata	Plantaginaceae	Other	0.1265	0.5829	3.3712	0.2045	3.4972	1	0.0947828	Sika Deer	1416	0	0.027	heavy
95	Pla_lan	Plantago_lanceolata	Plantaginaceae	Other	0.1265	0.5829	3.3712	0.2045	3.4972	1	0.0947828	Mouflon	1652	2	0.027	heavy
96	Pla_lan	Plantago_lanceolata	Plantaginaceae	Other	0.1265	0.5829	3.3712	0.2045	3.4972	1	0.0947828	Wild Boar	236	0	0.027	heavy
97	Pla_med	Plantago_media	Plantaginaceae	Other	0.0263	0.6461	3.6901	0.3823	3.8523	1	0.0904961	Red Deer	6960	47	0.021	medium
98	Pla_med	Plantago_media	Plantaginaceae	Other	0.0263	0.6461	3.6901	0.3823	3.8523	1	0.0904961	Sika Deer	6960	0	0.021	medium
99	Pla_med	Plantago_media	Plantaginaceae	Other	0.0263	0.6461	3.6901	0.3823	3.8523	1	0.0904961	Mouflon	6496	1	0.021	medium
100	Pla_med	Plantago_media	Plantaginaceae	Other	0.0263	0.6461	3.6901	0.3823	3.8523	1	0.0904961	Wild Boar	928	0	0.021	medium
101	Poa_nem	Poa_nemoralis	Poaceae	Poaceae	0.0145	0.4732	3.1984	28.6884	3.1173	0	0.132996	Red Deer	282	9	0.075	heavy
102	Poa_nem	Poa_nemoralis	Poaceae	Poaceae	0.0145	0.4732	3.1984	28.6884	3.1173	0	0.132996	Sika Deer	282	27	0.075	heavy
103	Poa_nem	Poa_nemoralis	Poaceae	Poaceae	0.0145	0.4732	3.1984	28.6884	3.1173	0	0.132996	Mouflon	329	13	0.075	heavy
104	Poa_nem	Poa_nemoralis	Poaceae	Poaceae	0.0145	0.4732	3.1984	28.6884	3.1173	0	0.132996	Wild Boar	47	2	0.075	heavy
105	Poa_pra	Poa_pratensis	Poaceae	Poaceae	0.028	0.26	1.98	10.6882	1.9499	1	0.133985	Red Deer	8430	20	0.055	medium
106	Poa_pra	Poa_pratensis	Poaceae	Poaceae	0.028	0.26	1.98	10.6882	1.9499	1	0.133985	Sika Deer	8430	2	0.055	medium
107	Poa_pra	Poa_pratensis	Poaceae	Poaceae	0.028	0.26	1.98	10.6882	1.9499	1	0.133985	Mouflon	7868	11	0.055	medium
108	Poa_pra	Poa_pratensis	Poaceae	Poaceae	0.028	0.26	1.98	10.6882	1.9499	1	0.133985	Wild Boar	1124	2	0.055	medium
109	Pot_arg	Potentilla_argentea	Rosaceae	Other	0.0137	0.5181	2.4665	0.2578	18.5975	0	0.0558642	Red Deer	6810	555	0.067	medium
110	Pot_arg	Potentilla_argentea	Rosaceae	Other	0.0137	0.5181	2.4665	0.2578	18.5975	0	0.0558642	Sika Deer	6810	71	0.067	medium
111	Pot_arg	Potentilla_argentea	Rosaceae	Other	0.0137	0.5181	2.4665	0.2578	18.5975	0	0.0558642	Mouflon	6356	33	0.067	medium
112	Pot_arg	Potentilla_argentea	Rosaceae	Other	0.0137	0.5181	2.4665	0.2578	18.5975	0	0.0558642	Wild Boar	908	1	0.067	medium
113	Sec_var	Securigera_varia	Fabaceae	Fabaceae	0.3511	0.5177	4.4752	1.4891	5.5186	0	0.101463	Red Deer	1782	358	0.062	heavy
114	Sec_var	Securigera_varia	Fabaceae	Fabaceae	0.3511	0.5177	4.4752	1.4891	5.5186	0	0.101463	Sika Deer	1782	69	0.062	heavy
115	Sec_var	Securigera_varia	Fabaceae	Fabaceae	0.3511	0.5177	4.4752	1.4891	5.5186	0	0.101463	Mouflon	2079	14	0.062	heavy
116	Sec_var	Securigera_varia	Fabaceae	Fabaceae	0.3511	0.5177	4.4752	1.4891	5.5186	0	0.101463	Wild Boar	297	12	0.062	heavy
117	Thy_pul	Thymus_pulegioides	Lamiaceae	Other	0.0114	0.7509	4.1491	0.7557	24.8561	0	0.0454775	Red Deer	360	0	0.031	medium
118	Thy_pul	Thymus_pulegioides	Lamiaceae	Other	0.0114	0.7509	4.1491	0.7557	24.8561	0	0.0454775	Sika Deer	360	0	0.031	medium
119	Thy_pul	Thymus_pulegioides	Lamiaceae	Other	0.0114	0.7509	4.1491	0.7557	24.8561	0	0.0454775	Mouflon	336	0	0.031	medium
120	Thy_pul	Thymus_pulegioides	Lamiaceae	Other	0.0114	0.7509	4.1491	0.7557	24.8561	0	0.0454775	Wild Boar	48	0	0.031	medium
121	Tri_arv	Trifolium_arvense	Fabaceae	Fabaceae	0.0361	0.4599	4.9373	1.2401	3.7326	0	0.052809	Red Deer	4680	683	0.033	medium
122	Tri_arv	Trifolium_arvense	Fabaceae	Fabaceae	0.0361	0.4599	4.9373	1.2401	3.7326	0	0.052809	Sika Deer	4680	371	0.033	medium
123	Tri_arv	Trifolium_arvense	Fabaceae	Fabaceae	0.0361	0.4599	4.9373	1.2401	3.7326	0	0.052809	Mouflon	4368	227	0.033	medium
124	Tri_arv	Trifolium_arvense	Fabaceae	Fabaceae	0.0361	0.4599	4.9373	1.2401	3.7326	0	0.052809	Wild Boar	624	85	0.033	medium
125	Tri_med	Trifolium_medium	Fabaceae	Fabaceae	0.1948	0.528	4.9767	2.0625	3.9507	0	0.0983991	Red Deer	798	27	0.063	heavy
126	Tri_med	Trifolium_medium	Fabaceae	Fabaceae	0.1948	0.528	4.9767	2.0625	3.9507	0	0.0983991	Sika Deer	798	2	0.063	heavy
127	Tri_med	Trifolium_medium	Fabaceae	Fabaceae	0.1948	0.528	4.9767	2.0625	3.9507	0	0.0983991	Mouflon	931	1	0.063	heavy
128	Tri_med	Trifolium_medium	Fabaceae	Fabaceae	0.1948	0.528	4.9767	2.0625	3.9507	0	0.0983991	Wild Boar	133	0	0.063	heavy
129	Tri_rep	Trifolium_repens	Fabaceae	Fabaceae	0.088	0.6322	4.2961	2.138	4.4085	0	0.0852819	Red Deer	5610	1276	0.045	medium
130	Tri_rep	Trifolium_repens	Fabaceae	Fabaceae	0.088	0.6322	4.2961	2.138	4.4085	0	0.0852819	Sika Deer	5610	449	0.045	medium
131	Tri_rep	Trifolium_repens	Fabaceae	Fabaceae	0.088	0.6322	4.2961	2.138	4.4085	0	0.0852819	Mouflon	5236	318	0.045	medium
132	Tri_rep	Trifolium_repens	Fabaceae	Fabaceae	0.088	0.6322	4.2961	2.138	4.4085	0	0.0852819	Wild Boar	748	59	0.045	medium
133	Tri_fla	Trisetum_flavescens	Poaceae	Poaceae	0.0231	0.7969	6.453	22.9957	21.2121	0	0.182702	Red Deer	5550	0	0.043	medium
134	Tri_fla	Trisetum_flavescens	Poaceae	Poaceae	0.0231	0.7969	6.453	22.9957	21.2121	0	0.182702	Sika Deer	5550	0	0.043	medium
135	Tri_fla	Trisetum_flavescens	Poaceae	Poaceae	0.0231	0.7969	6.453	22.9957	21.2121	0	0.182702	Mouflon	5180	0	0.043	medium
136	Tri_fla	Trisetum_flavescens	Poaceae	Poaceae	0.0231	0.7969	6.453	22.9957	21.2121	0	0.182702	Wild Boar	740	0	0.043	medium
137	Urt_dio	Urtica_dioica	Urticaceae	Other	0.0124	0.7519	3.3545	0.3556	24.9244	0	0.0894933	Red Deer	10170	1021	0.053	medium
138	Urt_dio	Urtica_dioica	Urticaceae	Other	0.0124	0.7519	3.3545	0.3556	24.9244	0	0.0894933	Sika Deer	10170	208	0.053	medium
139	Urt_dio	Urtica_dioica	Urticaceae	Other	0.0124	0.7519	3.3545	0.3556	24.9244	0	0.0894933	Mouflon	9492	267	0.053	medium
140	Urt_dio	Urtica_dioica	Urticaceae	Other	0.0124	0.7519	3.3545	0.3556	24.9244	0	0.0894933	Wild Boar	1356	13	0.053	medium
141	Ver_cha	Veronica_chamaedrys	Plantaginaceae	Other						1	0.0970278	Red Deer	12420	1	0.015	medium
142	Ver_cha	Veronica_chamaedrys	Plantaginaceae	Other						1	0.0970278	Sika Deer	12420	0	0.015	medium
143	Ver_cha	Veronica_chamaedrys	Plantaginaceae	Other						1	0.0970278	Mouflon	11592	0	0.015	medium
144	Ver_cha	Veronica_chamaedrys	Plantaginaceae	Other						1	0.0970278	Wild Boar	1656	1	0.015	medium
145	Vic_cra	Vicia_cracca	Fabaceae	Fabaceae	2.2667	0.5865	4.9781	9.8545	0.7234	0	0.0540182	Red Deer	207	81	0.133	extra heavy
146	Vic_cra	Vicia_cracca	Fabaceae	Fabaceae	2.2667	0.5865	4.9781	9.8545	0.7234	0	0.0540182	Sika Deer	207	20	0.133	extra heavy
147	Vic_cra	Vicia_cracca	Fabaceae	Fabaceae	2.2667	0.5865	4.9781	9.8545	0.7234	0	0.0540182	Mouflon	241	14	0.133	extra heavy
148	Vic_cra	Vicia_cracca	Fabaceae	Fabaceae	2.2667	0.5865	4.9781	9.8545	0.7234	0	0.0540182	Wild Boar	34	3	0.133	extra heavy
149	Vic_tet	Vicia_tetrasperma	Fabaceae	Fabaceae	0.6455	0.3412	4.3851	9.8145	0.6936	0	0.067837	Red Deer	518	40	0.079	heavy
150	Vic_tet	Vicia_tetrasperma	Fabaceae	Fabaceae	0.6455	0.3412	4.3851	9.8145	0.6936	0	0.067837	Sika Deer	518	7	0.079	heavy
151	Vic_tet	Vicia_tetrasperma	Fabaceae	Fabaceae	0.6455	0.3412	4.3851	9.8145	0.6936	0	0.067837	Mouflon	604	4	0.079	heavy
152	Vic_tet	Vicia_tetrasperma	Fabaceae	Fabaceae	0.6455	0.3412	4.3851	9.8145	0.6936	0	0.067837	Wild Boar	86	1	0.079	heavy
